# Supplementary material for: Local structure preserving sparse coding for infrared target recognition
Source: PLoS One. 2017 Mar 21;12(3):e0173613. doi: 10.1371/journal.pone.0173613 (PMC5360252; doi:10.1371/journal.pone.0173613)
Supplement: S1 File — (ZIP) [file pone.0173613.s001.zip]

Archive with 381 entries (379 files):
- infrared car and bicycle set/
- infrared car and bicycle set/V1056.bmp
- infrared car and bicycle set/V1061.bmp
- infrared car and bicycle set/V1067.bmp
- infrared car and bicycle set/V1099.bmp
- infrared car and bicycle set/V1102.bmp
- infrared car and bicycle set/V1103.bmp
- infrared car and bicycle set/V1104.bmp
- infrared car and bicycle set/V1128.bmp
- infrared car and bicycle set/V1131.bmp
- infrared car and bicycle set/V1134.bmp
- infrared car and bicycle set/V1136.bmp
- infrared car and bicycle set/V1137.bmp
- infrared car and bicycle set/V1140.bmp
- infrared car and bicycle set/V1177.bmp
- infrared car and bicycle set/V20390.bmp
- infrared car and bicycle set/V20421.bmp
- infrared car and bicycle set/V20510.bmp
- infrared car and bicycle set/V20535.bmp
- infrared car and bicycle set/V20543.bmp
- infrared car and bicycle set/V20554.bmp
- infrared car and bicycle set/V20557.bmp
- infrared car and bicycle set/V20560.bmp
- infrared car and bicycle set/V20570.bmp
- infrared car and bicycle set/V20572.bmp
- infrared car and bicycle set/V20576.bmp
- infrared car and bicycle set/V20585.bmp
- infrared car and bicycle set/V20587.bmp
- infrared car and bicycle set/V20588.bmp
- infrared car and bicycle set/V20589.bmp
- infrared car and bicycle set/V20592.bmp
- infrared car and bicycle set/V20595.bmp
- infrared car and bicycle set/V20596.bmp
- infrared car and bicycle set/V20611.bmp
- infrared car and bicycle set/V20614.bmp
- infrared car and bicycle set/V20617.bmp
- infrared car and bicycle set/V20623.bmp
- infrared car and bicycle set/V20624.bmp
- infrared car and bicycle set/V20633.bmp
- infrared car and bicycle set/V20636.bmp
- infrared car and bicycle set/V20639.bmp
- infrared car and bicycle set/V20680.bmp
- infrared car and bicycle set/V20691.bmp
- infrared car and bicycle set/V20704.bmp
- infrared car and bicycle set/V20748.bmp
- infrared car and bicycle set/V20751.bmp
- infrared car and bicycle set/V20757.bmp
- infrared car and bicycle set/V20758.bmp
- infrared car and bicycle set/V20760.bmp
- infrared car and bicycle set/V20761.bmp
- infrared car and bicycle set/V20834.bmp
- infrared car and bicycle set/V20840.bmp
- infrared car and bicycle set/V20859.bmp
- infrared car and bicycle set/V20861.bmp
- infrared car and bicycle set/V20885.bmp
- infrared car and bicycle set/V20908.bmp
- infrared car and bicycle set/V20919.bmp
- infrared car and bicycle set/V20928.bmp
- infrared car and bicycle set/V20934.bmp
- infrared car and bicycle set/V20948.bmp
- infrared car and bicycle set/V20983.bmp
- infrared car and bicycle set/V20989.bmp
- infrared car and bicycle set/V20991.bmp
- infrared car and bicycle set/V20993.bmp
- infrared car and bicycle set/V20994.bmp
- infrared car and bicycle set/V20995.bmp
- infrared car and bicycle set/V20998.bmp
- infrared car and bicycle set/V20999.bmp
- infrared car and bicycle set/V21001.bmp
- infrared car and bicycle set/V21007.bmp
- infrared car and bicycle set/V21009.bmp
- infrared car and bicycle set/V21013.bmp
- infrared car and bicycle set/V21046.bmp
- infrared car and bicycle set/V21052.bmp
- infrared car and bicycle set/V21058.bmp
- infrared car and bicycle set/V21061.bmp
- infrared car and bicycle set/V21062.bmp
- infrared car and bicycle set/V21065.bmp
- infrared car and bicycle set/V21074.bmp
- infrared car and bicycle set/V21080.bmp
- infrared car and bicycle set/V21082.bmp
- infrared car and bicycle set/V21098.bmp
- infrared car and bicycle set/V21101.bmp
- infrared car and bicycle set/V21104.bmp
- infrared car and bicycle set/V21131.bmp
- infrared car and bicycle set/V21137.bmp
- infrared car and bicycle set/V21256.bmp
- infrared car and bicycle set/V21263.bmp
- infrared car and bicycle set/V21264.bmp
- infrared car and bicycle set/V21265.bmp
- infrared car and bicycle set/V21297.bmp
- infrared car and bicycle set/V21300.bmp
- infrared car and bicycle set/V21303.bmp
- infrared car and bicycle set/V21312.bmp
- infrared car and bicycle set/V21344.bmp
- infrared car and bicycle set/V21349.bmp
- infrared car and bicycle set/V21358.bmp
- infrared car and bicycle set/V21367.bmp
- infrared car and bicycle set/V21411.bmp
- infrared car and bicycle set/V34438.bmp
- infrared car and bicycle set/V34461.bmp
- infrared car and bicycle set/V34467.bmp
- infrared car and bicycle set/V34497.bmp
- infrared car and bicycle set/V34534.bmp
- infrared car and bicycle set/V34546.bmp
- infrared car and bicycle set/V34547.bmp
- infrared car and bicycle set/V34554.bmp
- infrared car and bicycle set/V34560.bmp
- infrared car and bicycle set/V34567.bmp
- infrared car and bicycle set/V34569.bmp
- infrared car and bicycle set/V34583.bmp
- infrared car and bicycle set/V34589.bmp
- infrared car and bicycle set/V34599.bmp
- infrared car and bicycle set/V34600.bmp
- infrared car and bicycle set/V34603.bmp
- infrared car and bicycle set/V34611.bmp
- infrared car and bicycle set/V34613.bmp
- infrared car and bicycle set/V34621.bmp
- infrared car and bicycle set/V34622.bmp
- infrared car and bicycle set/V34623.bmp
- infrared car and bicycle set/V34624.bmp
- infrared car and bicycle set/V34628.bmp
- infrared car and bicycle set/V34629.bmp
- infrared car and bicycle set/V34630.bmp
- infrared car and bicycle set/V34633.bmp
- infrared car and bicycle set/V34635.bmp
- infrared car and bicycle set/V34644.bmp
- infrared car and bicycle set/V34646.bmp
- infrared car and bicycle set/V34654.bmp
- infrared car and bicycle set/V34658.bmp
- infrared car and bicycle set/V34672.bmp
- infrared car and bicycle set/V34677.bmp
- infrared car and bicycle set/V34685.bmp
- infrared car and bicycle set/V34693.bmp
- infrared car and bicycle set/V34695.bmp
- infrared car and bicycle set/V34696.bmp
- infrared car and bicycle set/V34706.bmp
- infrared car and bicycle set/V34711.bmp
- infrared car and bicycle set/V34713.bmp
- infrared car and bicycle set/V34714.bmp
- infrared car and bicycle set/V34716.bmp
- infrared car and bicycle set/V34725.bmp
- infrared car and bicycle set/V34729.bmp
- infrared car and bicycle set/V34738.bmp
- infrared car and bicycle set/V34740.bmp
- infrared car and bicycle set/V34742.bmp
- infrared car and bicycle set/V34745.bmp
- infrared car and bicycle set/V34746.bmp
- infrared car and bicycle set/V34749.bmp
- infrared car and bicycle set/V34771.bmp
- infrared car and bicycle set/V34775.bmp
- infrared car and bicycle set/V34778.bmp
- infrared car and bicycle set/V34803.bmp
- infrared car and bicycle set/V34807.bmp
- infrared car and bicycle set/V34810.bmp
- infrared car and bicycle set/V34815.bmp
- infrared human set/
- infrared human set/I1 (0).bmp
- infrared human set/I1 (1).bmp
- infrared human set/I1 (10).bmp
- infrared human set/I1 (100).bmp
- infrared human set/I1 (101).bmp
- infrared human set/I1 (102).bmp
- infrared human set/I1 (103).bmp
- infrared human set/I1 (104).bmp
- infrared human set/I1 (105).bmp
- infrared human set/I1 (106).bmp
- infrared human set/I1 (107).bmp
- infrared human set/I1 (108).bmp
- infrared human set/I1 (109).bmp
- infrared human set/I1 (11).bmp
- infrared human set/I1 (110).bmp
- infrared human set/I1 (111).bmp
- infrared human set/I1 (112).bmp
- infrared human set/I1 (113).bmp
- infrared human set/I1 (114).bmp
- infrared human set/I1 (115).bmp
- infrared human set/I1 (116).bmp
- infrared human set/I1 (117).bmp
- infrared human set/I1 (118).bmp
- infrared human set/I1 (119).bmp
- infrared human set/I1 (12).bmp
- infrared human set/I1 (120).bmp
- infrared human set/I1 (121).bmp
- infrared human set/I1 (122).bmp
- infrared human set/I1 (123).bmp
- infrared human set/I1 (124).bmp
- infrared human set/I1 (125).bmp
- infrared human set/I1 (126).bmp
- infrared human set/I1 (127).bmp
- infrared human set/I1 (128).bmp
- infrared human set/I1 (129).bmp
- infrared human set/I1 (13).bmp
- infrared human set/I1 (130).bmp
- infrared human set/I1 (131).bmp
- infrared human set/I1 (132).bmp
- infrared human set/I1 (133).bmp
- infrared human set/I1 (134).bmp
- infrared human set/I1 (135).bmp
- infrared human set/I1 (136).bmp
- infrared human set/I1 (137).bmp
- infrared human set/I1 (138).bmp
- infrared human set/I1 (139).bmp
- infrared human set/I1 (14).bmp
- infrared human set/I1 (140).bmp
- infrared human set/I1 (141).bmp
- infrared human set/I1 (142).bmp
- infrared human set/I1 (143).bmp
- infrared human set/I1 (144).bmp
- infrared human set/I1 (145).bmp
- infrared human set/I1 (146).bmp
- infrared human set/I1 (147).bmp
- infrared human set/I1 (148).bmp
- infrared human set/I1 (149).bmp
- infrared human set/I1 (15).bmp
- infrared human set/I1 (150).bmp
- infrared human set/I1 (151).bmp
- infrared human set/I1 (152).bmp
- infrared human set/I1 (153).bmp
- infrared human set/I1 (154).bmp
- infrared human set/I1 (155).bmp
- infrared human set/I1 (156).bmp
- infrared human set/I1 (157).bmp
- infrared human set/I1 (158).bmp
- infrared human set/I1 (159).bmp
- infrared human set/I1 (16).bmp
- infrared human set/I1 (160).bmp
- infrared human set/I1 (161).bmp
- infrared human set/I1 (162).bmp
- infrared human set/I1 (163).bmp
- infrared human set/I1 (164).bmp
- infrared human set/I1 (165).bmp
- infrared human set/I1 (166).bmp
- infrared human set/I1 (167).bmp
- infrared human set/I1 (168).bmp
- infrared human set/I1 (169).bmp
- infrared human set/I1 (17).bmp
- infrared human set/I1 (170).bmp
- infrared human set/I1 (171).bmp
- infrared human set/I1 (172).bmp
- infrared human set/I1 (173).bmp
- infrared human set/I1 (174).bmp
- infrared human set/I1 (175).bmp
- infrared human set/I1 (176).bmp
- infrared human set/I1 (177).bmp
- infrared human set/I1 (178).bmp
- infrared human set/I1 (179).bmp
- infrared human set/I1 (18).bmp
- infrared human set/I1 (180).bmp
- infrared human set/I1 (181).bmp
- infrared human set/I1 (182).bmp
- infrared human set/I1 (183).bmp
- infrared human set/I1 (184).bmp
- infrared human set/I1 (185).bmp
- infrared human set/I1 (186).bmp
- infrared human set/I1 (187).bmp
- infrared human set/I1 (188).bmp
- infrared human set/I1 (189).bmp
- infrared human set/I1 (19).bmp
- infrared human set/I1 (190).bmp
- infrared human set/I1 (191).bmp
- infrared human set/I1 (192).bmp
- infrared human set/I1 (193).bmp
- infrared human set/I1 (194).bmp
- infrared human set/I1 (195).bmp
- infrared human set/I1 (196).bmp
- infrared human set/I1 (197).bmp
- infrared human set/I1 (198).bmp
- infrared human set/I1 (199).bmp
- infrared human set/I1 (2).bmp
- infrared human set/I1 (20).bmp
- infrared human set/I1 (200).bmp
- infrared human set/I1 (201).bmp
- infrared human set/I1 (202).bmp
- infrared human set/I1 (203).bmp
- infrared human set/I1 (204).bmp
- infrared human set/I1 (205).bmp
- infrared human set/I1 (206).bmp
- infrared human set/I1 (207).bmp
- infrared human set/I1 (208).bmp
- infrared human set/I1 (209).bmp
- infrared human set/I1 (21).bmp
- infrared human set/I1 (210).bmp
- infrared human set/I1 (211).bmp
- infrared human set/I1 (212).bmp
- infrared human set/I1 (213).bmp
- infrared human set/I1 (214).bmp
- infrared human set/I1 (215).bmp
- infrared human set/I1 (216).bmp
- infrared human set/I1 (217).bmp
- infrared human set/I1 (218).bmp
- infrared human set/I1 (219).bmp
- infrared human set/I1 (22).bmp
- infrared human set/I1 (220).bmp
- infrared human set/I1 (221).bmp
- infrared human set/I1 (222).bmp
- infrared human set/I1 (223).bmp
- infrared human set/I1 (23).bmp
- infrared human set/I1 (24).bmp
- infrared human set/I1 (25).bmp
[truncated: 81 more entries]
